# Supplementary material for: Revisiting the Heterogeneous IFN-γ Response of Bacille of Calmette-Guérin (BCG)-Revaccinated Healthy Volunteers in a Randomized Controlled Trial: Effect of the Body Mass Index and of the IFNG+874 A/T Polymorphism
Source: PLoS One. 2016 Jul 29;11(7):e0160149. doi: 10.1371/journal.pone.0160149 (PMC4966948; doi:10.1371/journal.pone.0160149)
Supplement: S1 Dataset — Dots represent missing data. (XLSX) [file pone.0160149.s001.xlsx]

## Sheet: Plan1
Registry	Group	IFNG+874	unstimulated IFN-g pg/ml	MtbAg IFN-g pg/ml	Sex	Age	Weight kg	Height m	BMI			Registry	Group	IFNG+874	MtbAg IFN-g pg/ml preBCG	MtbAg IFN-g pg/ml posBCG	Sex	Age	Weight kg	Height m	BMI
1	TB	TA	16.5352	137.595	M	29	70	1.6	27.3437			224	REVAC	TA	7617.2	28941.1	F	24	44	1.53	18.7962
2	TB	TA	16.3814	102.666	M	51	63	1.73	21.0498			229	REVAC	TA	400.15	388.19	F	21	41	1.52	17.7458
3	TB	TA	15.9828	39.3313	M	55	60	1.71	20.5191			231	REVAC	AA	531.31	3240.61	M	22	73	1.82	22.0384
5	TB	TA	16.8358	71.8061	M	23	66	1.73	22.0522			234	REVAC	TA	573.77	899.91	F	20	53	1.61	20.4467
6	TB	TA	15.5494	80.7494	M	40	53	1.72	17.9151			242	REVAC	AA	2998.18	16264.9	F	20	58	1.67	20.7967
7	TB	TA	16.2415	20.9043	M	27	52.6	1.62	20.0427			280	REVAC	AA	657.33	4977.09	F	19	40	1.53	17.0874
8	TB	TA	16.4862	19.1213	M	27	57	1.73	19.0451			285	REVAC	AA	45179.2	5843.36	F	26	70	1.7	24.2215
9	TB	TA	16.7519	156.414	M	34	57	1.64	21.1927			286	REVAC	TA	525.64	616.19	F	21	57.5	1.63	21.6418
10	TB	TA	.	.	M	54	57	1.72	19.2672			289	REVAC	TA	538.91	2604.98	F	19	62	1.64	23.0518
11	TB	TA	17.8007	39.4594	M	32	50	1.7	17.301			309	REVAC	TA	7503.58	20908.3	F	19	56	1.65	20.5693
14	TB	TA	16.2695	18.2715	M	34	54	1.78	17.0433			313	REVAC	TA	2946.72	8590.13	M	24	93	1.83	27.7703
16	TB	TA	17.0666	29.9207	M	52	50	1.75	16.3265			324	REVAC	TA	3297.24	5238.1	M	18	62	1.65	22.7732
17	TB	AA	19.7445	18.6932	F	35	38	.	.			399	REVAC	AA	1032.73	.	F	20	58	1.75	18.9388
18	TB	TA	.	.	M	27	52	1.69	18.2066			547	REVAC	AA	976.36	674.07	M	22	76	1.84	22.448
25	TB	TA	.	.	M	33	.	.	.			568	REVAC	TA	384.81	38776.4	M	20	71	1.78	22.4088
27	TB	TA	.	.	M	21	64	1.78	20.1995			577	REVAC	TA	777.74	2404.58	F	20	44	1.61	16.9747
28	TB	TA	15.6612	19.6964	M	44	44	1.61	16.9747			592	REVAC	TA	2787.43	25293.6	F	19	57	1.58	22.8329
29	TB	TA	15.8011	18.7444	F	22	46.1	1.66	16.7296			609	REVAC	TA	160.69	1373.02	F	20	43	1.62	16.3847
31	TB	AA	.	.	M	42	.	.	.			862	REVAC	TA	446.19	5436.95	M	18	63	1.87	18.016
32	TB	AA	16.8918	21.0321	M	34	44.5	1.58	17.8257			864	REVAC	TT	1128.32	17716.7	M	18	75	1.71	25.6489
33	TB	TA	15.5494	19.1341	M	38	60	.	.			875	REVAC	AA	446.19	1408.54	F	18	50	.	.
34	TB	AA	17.6819	19.2555	F	34	.	.	.			876	REVAC	AA	573.77	1641.34	F	19	51	1.73	17.0403
35	TB	AA	16.2276	19.1597	M	27	53	1.8	16.358			891	REVAC	TA	11409.2	13464.2	F	19	76	1.86	21.9679
36	TB	AA	20.4186	20.5208	F	41	46	1.59	18.1955			895	REVAC	TT	17716.7	.	F	19	48	1.62	18.2899
37	TB	AA	22.8219	21.1599	M	55	72	1.67	25.8166			910	REVAC	TA	10838.8	13464.2	M	18	64	1.72	21.6333
38	TB	AA	20.8404	34.9128	F	28	67	1.8	20.679			227	CONTROL	AA	657.76	477.51	M	24	61	1.74	20.148
39	TB	TT	20.016	579.779	M	59	46	1.76	14.8502			228	CONTROL	TA	525.64	1863.09	M	21	65	1.78	20.5151
40	TB	AA	.	.	M	19	53.5	.	.			341	CONTROL	AA	2046.99	8352.65	F	43	60	1.6	23.4375
41	TB	AA	21.7991	126.583	F	23	.	.	.			589	CONTROL	AA	902.85	446.19	F	19	71	1.72	23.9995
42	TB	TA	20.9682	104.602	M	31	52	.	.			856	CONTROL	TA	830.45	902.89	F	17	.	.	.
43	TB	AA	21.5434	310.529	M	59	57	1.73	19.0451			857	CONTROL	TA	638.18	.	F	19	60	1.71	20.5191
44	TB	AA	19.5239	97.5038	M	45	39	1.62	14.8605			889	CONTROL	TT	1108.75	.	F	19	44	1.56	18.0802
45	TB	AA	20.7765	224.26	F	31	52	1.65	19.1001			896	CONTROL	TA	5205.08	640.59	M	19	50	1.72	16.901
46	TB	AA	20.1054	18.8658	M	55	53.5	1.72	18.0841			917	CONTROL	TA	4046.25	.	F	27	50	1.73	16.7062
47	TB	AA	136.298	342.37	M	32	64	1.75	20.898			922	CONTROL	AA	1245.99	525.64	M	18	60	1.75	19.5918
48	TB	AA	20.1374	27.234	M	36	53.9	1.64	20.0402			968	CONTROL	TA	5052.7	.	F	21	50	1.57	20.2848
51	TB	TA	21.2878	32.3524	M	28	58	1.72	19.6052			969	CONTROL	TA	0	1147.78	M	17	52	1.63	19.5717
52	TB	AA	.	.	M	43	56.5	1.69	19.7822			970	CONTROL	TA	2040.43	.	F	20	43	1.59	17.0088
53	TB	TA	.	.	M	29	.	.	.			974	CONTROL	TA	815.46	.	F	18	60	1.61	23.1473
54	TB	AA	.	.	M	26	54	.	.			978	CONTROL	TA	1247.95	.	F	18	51	1.6	19.9219
57	TB	AA	22.2465	24.5481	F	49	44	1.67	15.7768
58	TB	TA	.	.	F	28	58.5	1.68	20.727
59	TB	AA	.	.	M	45	50	1.87	14.2984
60	TB	TA	.	.	M	48	48	1.67	17.2111
61	TB	AA	18.9935	23.0776	F	37	40	1.45	19.025
62	TB	AA	.	.	F	54	57	1.69	19.9573
63	TB	AA	20.8404	75.8583	M	42	58.3	1.7	20.173
66	TB	TA	19.9584	29.6648	F	18	55	.	.
68	TB	TA	19.9584	33.5045	M	52	45	1.65	16.5289
69	TB	AA	20.6486	23.0776	M	52	54.5	1.81	16.6356
70	TB	TT	.	.	F	34	68	.	.
71	TB	TT	19.1469	21.7352	M	59	37	1.7	12.8028
73	TB	TT	24.7399	237.373	M	40	48	.	.
76	TB	AA	.	.	M	28	61	1.68	21.6128
77	TB	TA	.	.	F	25	98	1.62	37.3419
78	TB	TA	.	.	F	50	52	1.53	22.2137
80	TB	AA	18.6293	41.9579	M	33	51	1.6	19.9219
81	TB	AA	18.5718	158.363	F	31	68	1.62	25.9107
83	TB	AA	.	.	M	19	58	1.68	20.5499
84	TB	TT	21.6713	19.7923	F	29	48	1.57	19.4734
87	TB	AA	.	.	M	26	57	.	.
89	TB	AA	19.0574	19.8818	M	31	68	1.6	26.5625
91	TB	TA	.	.	M	48	86	1.8	26.5432
94	TB	AA	19.2044	58.1203	F	24	53.5	1.61	20.6396
96	TB	TA	.	.	M	25	49.9	1.72	16.8672
97	TB	TA	.	.	M	29	.	1.76	.
99	TB	TT	.	.	M	20	66	1.85	19.2841
100	TB	AA	19.6134	84.6127	M	53	44.5	1.52	19.2607
110	TB	TA	.	.	M	38	74	1.83	22.0968
111	TB	AA	.	.	F	31	67.5	1.69	23.6336
112	TB	TT	.	.	F	27	50	1.68	17.7154
113	TB	AA	.	.	M	59	63	1.71	21.5451
117	TB	TA	.	.	M	26	53	1.65	19.4674
118	TB	TA	.	.	F	52	59	.	.
119	TB	TA	.	.	M	27	65	.	.
120	TB	TA	.	.	F	47	48	.	.
121	TB	TT	.	.	M	18	55	1.72	18.5911
122	TB	TA	.	.	F	54	52	1.57	21.0962
123	TB	TA	.	.	F	60	39	.	.
124	TB	TA	.	.	F	54	54.7	1.57	22.1916
125	TB	TA	.	.	M	31	47	1.67	16.8525
126	TB	TA	.	.	M	56	48	1.79	14.9808
127	TB	TA	.	.	F	34	48	1.43	23.473
128	TB	TA	.	.	M	35	76	1.9	21.0526
129	TB	TA	.	.	F	31	60	1.72	20.2812
132	TB	TA	.	.	M	37	52	1.65	19.1001
133	TB	TT	.	.	M	57	70	1.65	25.7117
135	TB	TA	.	.	M	24	64	1.72	21.6333
137	TB	TA	.	.	M	46	66	1.68	23.3844
139	TB	TA	.	.	M	56	55	1.7	19.0311
144	TB	TT	.	.	M	55	55.5	.	.
152	TB	TT	.	.	F	37	45	1.64	16.7311
154	TB	AA	.	.	F	39	55.5	1.6	21.6797
2000	LTBI	TA	0	>25000	F	43	50.5	1.43	24.6956
2001	LTBI	AA	0	>25000	M	27	60	1.67	21.5139
2003	LTBI	AA	0	744.49	F	26	62	1.7	21.4533
2005	LTBI	AA	0	36.3	F	21	77	1.7	26.6436
2014	LTBI	AA	0	>25000	F	21	55	1.61	21.2183
2016	LTBI	TA	0	4390.58	M	29	67	1.72	22.6474
2022	LTBI	AA	0	2161.78	M	31	75	1.8	23.1481
2023	LTBI	TA	0	76.48	F	32	61	1.58	24.4352
2024	LTBI	AA	11.04	0	M	22	72	1.78	22.7244
2026	LTBI	TA	0	7202.82	F	28	54	1.6	21.0937
2027	LTBI	TA	0	>25000	F	27	63	1.58	25.2363
2028	LTBI	TA	2.53	19587.1	F	33	70	1.57	28.3987
2029	LTBI	TA	2	14030.7	F	24	42	1.52	18.1787
2030	LTBI	TA	10.51	7263.63	F	22	56	1.58	22.4323
2031	LTBI	TA	16.09	2511.57	M	31	69	1.81	21.0616
2033	LTBI	TA	0	617.96	F	35	67	1.62	25.5296
2034	LTBI	AA	2.8	24721.7	F	38	56	1.55	23.3091
2035	LTBI	TA	5.99	10234.5	F	37	70	1.68	24.8016
2036	LTBI	TA	0	13.43	M	22	62	1.72	20.9573
2037	LTBI	TA	2.26	37.36	M	18	56	1.67	20.0796
2038	LTBI	TA	0	25.66	F	23	72	1.7	24.9135
2039	LTBI	AA	13.16	1825.25	F	34	70	1.65	25.7117
2040	LTBI	AA	0.4	>25000	F	34	57	1.64	21.1927
2041	LTBI	AA	0	0	F	30	64	1.68	22.6757
2042	LTBI	AA	0	67.43	F	31	56	1.66	20.3223
2043	LTBI	TT	0	15.02	M	27	85	1.68	30.1162
2044	LTBI	AA	0	901.03	F	30	57	1.65	20.9366
2045	LTBI	AA	0	0	F	22	58	1.64	21.5645
2046	LTBI	TA	0	4477.18	M	26	67	1.6	26.1719
2047	LTBI	TA	23.27	1028.22	F	37	62	1.7	21.4533
2048	LTBI	TT	1.2	130.28	F	37	63	1.59	24.9199
2050	LTBI	TA	15.82	9595.28	F	39	72	1.68	25.5102
2051	LTBI	TA	1.47	112.16	F	29	64	1.55	26.6389
2053	LTBI	TA	0	74.62	F	39	67	1.7	23.1834
2055	LTBI	TA	0	0	F	30	60	.	.
2056	LTBI	TA	3.06	51.73	M	37	90	1.73	30.0712
2057	LTBI	TA	11.83	95.12	F	25	83	1.76	26.7949
2058	LTBI	AA	2.8	30.98	F	28	60	1.66	21.7738
2059	LTBI	AA	11.3	101.77	F	26	63	1.77	20.1092
2060	LTBI	TT	0	>25000	M	25	95	1.85	27.7575
2061	LTBI	TA	8.38	>25000	F	23	51	1.63	19.1953
2062	LTBI	TA	14.76	7937.17	F	26	47	1.51	20.6131
2063	LTBI	TT	12.63	23679.5	M	24	96	1.84	28.3554
2064	LTBI	TT	12.9	5497.9	F	20	53	1.67	19.0039
2065	LTBI	TA	18.48	>25000	M	32	82	1.8	25.3086
2066	LTBI	TT	9.44	>25000	F	33	55	1.63	20.7008
2067	LTBI	TA	0	435.43	M	25	100	1.77	31.9193
2068	LTBI	TA	7.58	440.79	M	26	54	1.65	19.8347
2069	LTBI	TA	0.67	852.4	M	22	120	1.93	32.2156
2070	LTBI	TA	20.61	>25000	F	22	53	1.55	22.0604
2071	LTBI	TA	0	0	F	24	59	1.58	23.634
2072	LTBI	AA	0	3.59	F	21	43	1.55	17.898
2073	LTBI	AA	9.97	>25000	M	21	69	1.72	23.3234
2075	LTBI	TA	0	0	F	18	54	1.64	20.0773
2076	LTBI	TA	0	170.79	F	21	59	1.75	19.2653
2077	LTBI	AA	23.27	35.24	M	25	48	1.64	17.8465
2078	LTBI	TA	18.75	1987.74	F	32	64	1.64	23.7954
2080	LTBI	TA	.	.	F	31	60	1.58	24.0346
2082	LTBI	TT	.	.	F	35	74	1.63	27.852
2083	LTBI	TA	.	.	F	24	75	1.55	31.2175
2084	LTBI	TA	.	.	F	27	69	1.79	21.5349
2085	LTBI	TA	.	.	F	38	107	1.68	37.911
2086	LTBI	TA	.	.	F	27	80	1.73	26.7299
2087	LTBI	AA	.	.	F	28	64	1.57	25.9645
2088	LTBI	TA	.	.	F	31	74	1.67	26.5338
2090	LTBI	AA	.	.	F	29	58	1.63	21.83
